# Supplementary material for: Putative pathogen-selected polymorphisms in the PKLR gene are associated with mycobacterial susceptibility in Brazilian and African populations
Source: PLoS Negl Trop Dis. 2021 Aug 27;15(8):e0009434. doi: 10.1371/journal.pntd.0009434 (PMC8396769; doi:10.1371/journal.pntd.0009434)
Supplement: S1 Table — (XLSX) [file pntd.0009434.s012.xlsx]

## Sheet: Plan1
S1 Table. PKLR SNPs selected by functional annotation, allele frequency, linkage disequilibrium (LD), PCA analysis and literature reports.
SNP	Allele 1	Allele 2	Gene	MAF	Region	Association with malaria
rs1052176	G	T	PKLR	0.48	Exon	Machado et al. (2010)
						van Bruggen et al. (2015)
						Berghout et al. (2011)
rs4971072	A	G	PKLR/FDPS	0.97	Intergenic	Qidwai et al. (2014)
rs11264359	A	G	FDPS	0.67	Intron	Machado et al. (2010)
Minor allele frequency (MAF) referent to Allele 2 based on African population from the 1000 Genomes Project.
