# Supplementary material for: Putative pathogen-selected polymorphisms in the PKLR gene are associated with mycobacterial susceptibility in Brazilian and African populations
Source: PLoS Negl Trop Dis. 2021 Aug 27;15(8):e0009434. doi: 10.1371/journal.pntd.0009434 (PMC8396769; doi:10.1371/journal.pntd.0009434)
Supplement: S2 Table — (XLSX) [file pntd.0009434.s013.xlsx]

## Sheet: Plan1
S2 Table. Characteristics of the populations enrolled in the study.
Population	POP 1		POP 2		POP 3		POP 4		POP 5
	Rio de Janeiro		Salvador		Rondonópolis		Manaus		Mozambique
	CO	CA	CO	CA	CO	CA	CO	CA	CO	CA
	597	777	312	238	358	411	967	424	367	104
Age (mean±SD)	33±9	41±16	35±8	43±11	42±14	42±16	30±8	34±15	32±10	34±11
Gender (N, frequency)
M	322 (0.53)	504 (0.65)	220 (0.71)	131 (0.59)	217 (0.61)	250 (0.61)	526 (0.54)	288 (0.68)	300 (0.83)	59 (0.57)
F	263 (0.44)	270 (0.35)	90 (0.29)	88 (0.40)	140 (0.39)	161 (0.39)	441 (0.45)	135 (0.32)	62 (0.17)	45 (0.43)
Ancestry (%)
AFR	0.18	0.3	0.38	0.38	0.25	0.28	0.24	0.27	92.2%	92.4%
EUR	0.71	0.56	0.45	0.44	0.59	0.58	0.36	0.36	4.1%	6.6%
AMR	0.11	0.14	0.16	0.17	0.16	0.14	0.38	0.35	3.7%	1.0%
Leprosy clinical form (N, frequency)
MB	-	499 (0.64)	-	157 (0.71)	-	310 (0.75)	-	319 (0.75)	-	-
PB	-	274 (0.35)	-	45 (0.21)		96 (0.23)	-	104 (0.25)	-	-
POP 1 and POP 5 are the main populations used to validate the PKLR association with mycobacterial diseases. POP 2, POP 3 and POP 4 were used for the replication approach.
Percentages of African (AFR), European (EUR) and Native-American (AMR) ancestries calculated by a set of 46-AIMs-Indels (Manta et al., 2013) to correct for the genetic association studies.
POP = Population; CO = Controls; CA = Cases; MB = Multibacillary leprosy and PB = Paucibacillary leprosy.
