# Supplementary material for: Putative pathogen-selected polymorphisms in the PKLR gene are associated with mycobacterial susceptibility in Brazilian and African populations
Source: PLoS Negl Trop Dis. 2021 Aug 27;15(8):e0009434. doi: 10.1371/journal.pntd.0009434 (PMC8396769; doi:10.1371/journal.pntd.0009434)
Supplement: S3 Table — (XLSX) [file pntd.0009434.s014.xlsx]

## Sheet: Plan1
S3 Table. Frequency of the PKLR SNPs in cases and controls from each tested population and logistic regression for association with leprosy or tuberculosis.
SNPs		Leprosy															Tuberculosis
		POP 1			POP 2			POP 3			POP 4			all			POP 5
		Rio de Janeiro			Salvador			Rondonópolis			Manaus			Brazilians*			Mozambique
		CO	CA	OR	CO	CA	OR	CO	CA	OR	CO	CA	OR	CO	CA	OR	CO	CA	OR
				(CI)			(CI)			(CI)			(CI)			(CI)			(CI)
				pA			pB			pC			pA			p*			pB
	N	564	768		305	237		337	340		961	424		1712	1662		357	104
rs1052176 (G>T)	Cod.
	GG	253 (0.45)	271 (0.35)	ref	102 (0.33)	73 (0.31)	ref	140 (0.42)	162 (0.48)	ref	278 (0.29)	132 (0.31)	ref	642 (0.38)	611 (0.37)	ref	73 (0.20)	11 (0.11)	ref
	GT	254 (0.45)	356 (0.46)	1.75	155 (0.51)	106 (0.45)	1.02	145 (0.43)	128 (0.38)	0.79	461 (0.48)	209 (0.49)	1.03	797 (0.47)	741 (0.45)	1.12	168 (0.47)	42 (0.40)	1.86
				(1.25-2.45)			(0.67-1.55)			(0.57-1.11)			(0.75-1.41)			(0.94-1.33)			(0.89-3.86)
				0.003			0.90			0.54			0.96			0.27			0.18
	TT	57 (0.10)	141 (0.18)	2.37	48 (0.16)	58 (0.24)	1.76	52 (0.15)	50 (0.15)	0.81	222 (0.23)	83 (0.20)	1.02	273 (0.16)	310 (0.19)	1.28	116 (0.32)	51 (0.49)	2.11
				(1.40-4.02)			(1.04-2.97)			(0.51-1.29)			(0.69-1.50)			(1.03-1.59)			(1.00-4.47)
				0.001			0.06			0.49			0.89			0.02			0.06
	Dom.
	GG	253 (0.45)	271 (0.35)	ref	102 (0.33)	73 (0.31)	ref	140 (0.42)	162 (0.48)	ref	278 (0.29)	132 (0.31)	ref	642 (0.38)	611 (0.37)	ref	73 (0.20)	11 (0.11)	ref
	GT/TT	311 (0.55)	497 (0.64)	1.87	203 (0.67)	164 (0.69)	1.20	197 (0.58)	178 (0.53)	0.90	683 (0.71)	292 (0.69)	1.03	1070 (0.63)	1051 (0.64)	1.16	284 (0.79)	93 (0.89)	1.96
				(1.36-2.57)			(0.81-1.77)			(0.59-1.39)			(0.76-1.38)			(0.99-1.35)			(0.98-3.95)
				0.0003			0.37			0.97			0.83			0.09			0.09
	Rec.
	GG/GT	507 (0.90)	627 (0.81)	ref	257 (0.84)	179 (0.76)	ref	285 (0.85)	290 (0.86)	ref	739 (0.77)	341 (0.80)	ref	1780 (0.83)	1428 (0.81)	ref	241 (0.68)	62 (0.60)	ref
	TT	57 (0.10)	141 (0.18)	1.77	48 (0.16)	58 (0.24)	1.74	52 (0.15)	50 (0.15)	0.80	222 (0.23)	83 (0.20)	1.00	273 (0.16)	310 (0.19)	1.19	116 (0.32)	51 (0.49)	1.31
				(1.08-2.92)			(1.10-2.75)			(0.58-1.09)			(0.72-1.39)			(0.98-1.45)			(0.82-2.09)
				0.02			0.03			0.28			0.97			0.06			0.25
	G	760 (0.67)	898 (0.58)	ref	359 (0.69)	252 (0.53)	ref	425 (0.63)	452 (0.66)	ref	1017 (0.53)	473 (0.56)	ref	2081 (0.61)	1963 (0.59)	ref	314 (0.44)	73 (0.35)	ref
	T	368 (0.33)	638 (0.42)	1.61	251 (0.41)	222 (0.47)	1.29	249 (0.37)	228 (0.34)	0.86	905 (0.47)	375 (0.44)	1.01	1343 (0.39)	1361 (0.41)	1.28	400 (0.56)	135 (0.65)	1.36
				(1.15-2.25)			(0.89-1.86)			(0.62-1.19)			(0.77-1.33)			(0.95-1.30)			(0.85-2.18)
				0.007			0.24			0.65			0.91			0.03			0.08
	N	570	769		308	238		338	380		967	422		2183	1809		347	103
rs4971072 (A>G)	Cod.
	AA	181 (0.32)	171 (0.22)	ref	53 (0.17)	36 (0.15)	ref	99 (0.29)	109 (0.29)	ref	196 (0.20)	98 (0.23)	ref	529 (0.24)	414 (0.23)	ref	3 (0.01)	0 (0.00)	ref
	AG	283 (0.50)	353 (0.46)	1.34	139 (0.45)	100 (0.42)	1.14	166 (0.49)	170 (0.45)	0.92	488 (0.50)	222 (0.53)	0.86	1076 (0.49)	845 (0.47)	1.08	6 (0.02)	0 (0.00)	-
				(0.93-1.92)			(0.67-1.95)			(0.65-1.32)			(0.61-1.22)			(0.89-1.30)
				0.10			0.90			0.82			0.96			0.40
	GG	106 (0.19)	245 (0.32)	2.47	116 (0.38)	102 (0.43)	1.38	73 (0.22)	101 (0.27)	1.15	283 (0.29)	102 (0.24)	0.83	578 (0.26)	550 (0.30)	1.30	338 (0.97)	103 (1.00)	-
				(1.52-4.01)			(0.80-2.37)			(0.76-1.76)			(0.56-1.23)			(1.05-1.61)
				0.0004			0.23			0.49			0.81			0.01
	Dom.
	AA	181 (0.32)	171 (0.22)	ref	53 (0.17)	36 (0.15)	ref	99 (0.29)	109 (0.29)	ref	196 (0.20)	98 (0.23)	ref	529 (0.24)	414 (0.23)	ref	3 (0.01)	0 (0.00)	ref
	AG/GG	389 (0.69)	598 (0.78)	1.56	255 (0.83)	202 (0.85)	1.25	239 (0.71)	271 (0.72)	0.99	771 (0.79)	258 (0.77)	0.92	1654 (0.75)	1395 (0.77)	1.15	344 (0.99)	103 (1.00)	-
				(1.10-2.20)			(0.76-2.06)			(0.71-1.38			(0.68-1.25)			(0.96-1.37)
				0.02			0.37			0.97			0.83			0.11
	Rec.
	AA/AG	464 (0.81)	524 (0.68)	ref	192 (0.62)	136 (0.57)	ref	265 (0.78)	279 (0.73)	ref	684 (0.71)	320 (0.76)	ref	1605 (0.74)	1259 (0.70)		9 (0.03)	0 (0.00)	ref
	GG	106 (0.19)	245 (0.32)	2.04	116 (0.38)	102 (0.43)	1.24	73 (0.22)	101 (0.27)	1.22	283 (0.29)	102 (0.24)	0.85	578 (0.26)	550 (0.30)	1.23	338 (0.97)	103 (1.00)	-
				(1.34-3.10)			(0.86-1.80)			(0.85-1.74)			(0.61-1.19)			(1.04-1.46)
				0.001			0.23			0.28			0.73			0.03
	A	645 (0.57)	695 (0.45)	ref	245 (0.40)	172 (0.36)	ref	364 (0.54)	388 (0.51)	ref	880 (0.46)	418 (0.50)	ref	2134 (0.49)	1673 (0.46)	ref	12 (0.02)	0 (0.00)	ref
	G	495 (0.43)	843 (0.55)	1.50	371 (0.60)	304 (0.64)	1.19	312 (0.46)	372 (0.49)	1.07	1054 (0.54)	426 (0.50)	0.92	2232 (0.51)	1945 (0.54)	1.33	682 (0.98)	206 (1.00)	-
				(1.09-2.08)			(0.82-1.73)			(0.79-1.44)			(0.70-1.20)			(1.06-1.66)
				0.01			0.35			0.65			0.91			0.01
	N	495	763		296	232		344	388		948	372		2083	1755		326	104
rs11264359 (A>G)	Cod.
	AA	205 (0.41)	228 (0.30)	ref	83 (0.28)	53 (0.23)	ref	131 (0.38)	145 (0.37)	ref	256 (0.27)	116 (0.31)	ref	675 (0.32)	542 (0.31)	ref	21 (0.06)	2 (0.02)	ref
	AG	232 (0.47)	364 (0.48)	1.71	140 (0.47)	107 (0.46)	1.27	163 (0.47)	170 (0.44)	0.96	462 (0.49)	185 (0.50)	0.99	997 (0.48)	826 (0.47)	1.19	99 (0.30)	26 (0.25)	2.74
				(1.20-2.43)			(0.80-2.02)			(0.69-1.33)			(0.71-1.38)			(1.00-1.42)			(0.57-13.03)
				0.003			0.87			0.82			0.96			0.12			0.20
	GG	58 (0.12)	171 (0.22)	2.73	73 (0.25)	72 (0.31)	1.68	50 (0.15)	73 (0.19)	1.24	230 (0.24)	71 (0.19)	0.88	411 (0.20)	387 (0.22)	1.38	206 (0.63)	76 (0.73)	4.08
				(1.59-4.69)			(1.01-2.81)			(0.80-1.94)			(0.59-1.32)			(1.11-1.72)			(0.89-18.61)
				0.0004			0.06			0.49			0.81			0.009			0.06
	Dom.
	AA	205 (0.41)	228 (0.30)	ref	83 (0.28)	53 (0.23)	ref	131 (0.38)	145 (0.37)	ref	256 (0.27)	116 (0.31)	ref	675 (0.32)	542 (0.31)	ref	21 (0.06)	2 (0.02)	ref
	AG/GG	290 (0.59)	535 (0.70)	1.89	213 (0.72)	179 (0.77)	1.41	213 (0.62)	243 (0.63)	1.03	692 (0.73)	256 (0.69)	0.95	1408 (0.68)	1213 (0.69)	1.24	305 (0.93)	102 (0.98)	3.62
				(1.36-2.64)			(0.92-2.17)			(0.75-1.40)			(0.70-1.30)			(1.06-1.47)			(0.80-16.38)
				0.0003			0.33			0.97			0.83			0.02			0.09
	Rec.
	AA/AG	437 (0.88)	592 (0.78)	ref	223 (0.75)	160 (0.69)	ref	294 (0.86)	315 (0.81)	ref	718 (0.76)	301 (0.81)	ref	1672 (0.80)	1368 (0.78)	ref	120 (0.37)	28 (0.27)	ref
	GG	58 (0.12)	171 (0.22)	2.01	73 (0.25)	72 (0.31)	1.43	50 (0.15)	73 (0.19)	1.27	230 (0.24)	71 (0.19)	0.89	411 (0.20)	387 (0.22)	1.24	206 (0.63)	76 (0.73)	1.67
				(1.22-3.32)			(0.95-2.16)			(0.85-1.91)			(0.63-1.25)			(1.02-1.49)			(1.00-2.79)
				0.006			0.12			0.28			0.73			0.03			0.08
	A	642 (0.65)	727 (0.53)	ref	203 (0.48)	213 (0.46)	ref	425 (0.62)	460 (0.59)	ref	974 (0.51)	417 (0.56)	ref	2347 (0.56)	1910 (0.54)	ref	141 (0.22)	30 (0.14)	ref
	G	348 (0.35)	643 (0.47)	1.64	223 (0.52)	251 (0.54)	1.31	263 (0.38)	316 (0.41)	1.08	922 (0.49)	327 (0.44)	0.94	1819 (0.44)	1600 (0.46)	1.36	511 (0.78)	178 (0.86)	1.70
				(1.16-2.30)			(0.91-1.90)			(0.80-1.47)			(0.71-1.25)			(1.09-1.70)			(0.90-3.22)
				0.007			0.24			0.65			0.91			0.01			0.18
Data is shown in frequency. Bold values indicate the significant results adjusted for FDR (p<0.05). Not available results (-). Odds ratios (OR) were calculated based on reference (ref) genotype or allele.
CO=Controls; CA=Cases; Cod.=Co-dominant model; Dom.=Dominant model and Rec.=Recessive model. Confidence interval (CI) = 95%.
AOR and P-value adjusted for covariates age, gender and ancestry.
BOR and P-value adjusted for gender and age.
COR and P-value adjusted for ancestry.
*Meta-analysis of “all Brazilians” was performed by generalized linear model for random effects adjusted for gender, age and ancestry.
