# Supplementary material for: Putative pathogen-selected polymorphisms in the PKLR gene are associated with mycobacterial susceptibility in Brazilian and African populations
Source: PLoS Negl Trop Dis. 2021 Aug 27;15(8):e0009434. doi: 10.1371/journal.pntd.0009434 (PMC8396769; doi:10.1371/journal.pntd.0009434)
Supplement: S4 Table — (XLSX) [file pntd.0009434.s015.xlsx]

## Sheet: Plan1
S4 Table. Haplotype frequencies in the PKLR genomic region within populations of the 1000 Genomes Project and EPIGEN-Brazil.
Haplotype	rs1052176	rs4971072	rs11264359	AFR	EUR	SAL	BAM	PEL
1	T	G	G	0.47	0.27	0.45	0.24	0.28
2	G	G	A	0.32	0.04	0.13	0.08	0.05
3	G	G	G	0.11		0.10	0.05	0.04
4	G	A	A		0.66	0.29	0.60	0.60
Haplotype analysis in the 1000 Genomes Project (AFR=Africans and EUR=Europeans) and the EPIGEN-Brazil cohorts (SAL=Salvador; BAM=Bambuí and PEL=Pelotas) were calculated based on rs1052176, rs4971072 and rs11264359.
