# Supplementary material for: Putative pathogen-selected polymorphisms in the PKLR gene are associated with mycobacterial susceptibility in Brazilian and African populations
Source: PLoS Negl Trop Dis. 2021 Aug 27;15(8):e0009434. doi: 10.1371/journal.pntd.0009434 (PMC8396769; doi:10.1371/journal.pntd.0009434)
Supplement: S5 Table — (XLSX) [file pntd.0009434.s016.xlsx]

## Sheet: Plan1
S5 Table. Analysis of FST, iHS and xpEHH of PKLR SNPs among Europeans and Africans from the 1000 Genomes Project.
Gene	Location	SNP	Position (Chr1)	FST	iHS	iHS	xpEHH
				EUR x AFR	AFR	EUR	(EUR/AFR)
HCN3	Intron	rs7520184	155253583	0.069	-	-	-2.0537
HCN3	Intron	rs11264352	155255837	0.083	-	-	-2.0909
HCN3	Intron	rs559902587	155255852	0.061	-	-	-2.2337
HCN3	Intron	rs11264353	155255906	0.080	-	-	-2.2232
HCN3	Intron	rs11264354	155256082	0.080	-	-	-2.2332
HCN3	Intron	rs12724449	155256231	0.256	-	-	-2.2468
HCN3	Intron	rs141141634	155256651	0.005	-	-	-1.6869
HCN3	Intron	rs11264355	155257492	0.075	0.5883	1.5265	-1.7555
HCN3	Missense	rs35001694	155257818	0.035	-	-	-1.3076
HCN3/PKLR	Downstream/3’UTR	rs3814319	155258752	0.213	-1.1374	0.0000	-1.7345
HCN3/PKLR	Downstream/3’UTR	rs3814318	155258756	0.073	0.4441	1.5357	-1.8465
HCN3/PKLR	Downstream/3’UTR	rs8847	155259323	0.073	0.8985	-0.2687	-1.1649
HCN3/PKLR	Downstream/3’UTR	rs932972	155260096	0.074	0.9138	1.5049	-1.1687
PKLR	3’UTR	rs1052177	155260350	0.075	0.9080	1.5026	-1.1447
PKLR	Synonymous	rs1052176	155260383	0.075	0.9080	1.5061	-1.1491
PKLR	Intron	rs143970593	155260625	0.081	2.7306	0.0000	-0.9411
PKLR	Intron	rs8177992	155261156	0.018	-	-	-0.8716
PKLR	Intron	rs3762272	155261777	0.006	0.0000	0.0000	-0.8383
PKLR	Intron	rs554407398	155262002	0.001	-	-	-0.8514
PKLR	Intron	rs4620533	155262613	0.142	1.4367	1.4260	-1.1801
PKLR	Intron	rs575392819	155265143	0.009	0.2984	0.4605	-0.6666
PKLR	Intron	rs2071053	155265177	0.205	-0.1638	-0.1274	-1.0474
PKLR	Intron	rs138344553	155265896	0.010	-	-	-0.9321
PKLR	Intron	rs142339464	155265900	0.010	-	-	-0.9321
PKLR	Intron	rs8177968	155266335	0.063	0.8993	0.0000	-1.0929
PKLR	Intron	rs8177967	155266513	0.045	0.1932	0.0000	-1.0212
PKLR	Intron	rs115499949	155267322	0.004	-	-	-0.9873
PKLR	Intron	rs142640960	155267779	0.003	-	-	-0.9858
PKLR	Intron	rs12067675	155268120	0.245	-0.5732	0.0458	-1.1695
PKLR	Intron	rs12741350	155268425	0.192	-	-	-
PKLR	Intron	rs181993389	155268748	0.002	-	-	-1.0715
PKLR	Intron	rs186226317	155268860	0.077	-0.8432	0.0000	-1.1063
PKLR	Intron	rs11264357	155268958	0.257	2.4584	1.8552	-1.1670
PKLR	Intron	rs3020781	155269776	0.191	-0.1962	0.0571	-1.1327
PKLR	Synonymous	rs8177962	155269991	0.003	-	-	-0.6415
PKLR	Upstream	rs116269004	155271936	0.051	-0.2554	0.0000	-0.8194
PKLR	Upstream	rs7524950	155272274	0.051	1.0932	1.1857	-1.0514
PKLR	Upstream	rs74118437	155273188	0.037	-	-	-0.7356
PKLR/FDPS	Intergenic	rs4971072	155273869	0.666	0.0000	-0.3807	-0.5415
PKLR/FDPS	Intergenic	rs141353488	155273917	0.001	-	-	-0.6497
PKLR/FDPS	Intergenic	rs139040128	155274035	0.082	-0.1736	0.0000	-0.8103
PKLR/FDPS	Intergenic	rs182120474	155274631	0.002	-	-	-0.7542
PKLR/FDPS	Intergenic	rs12032720	155274960	0.019	0.7018	1.1398	-1.2832
PKLR/FDPS	Intergenic	rs142839664	155275060	0.011	-	-	-1.1618
PKLR/FDPS	Intergenic	rs74422316	155275095	0.006	-	-	-1.1445
PKLR/FDPS	Intergenic	rs7534795	155275553	0.274	-0.9151	0.3029	-1.4561
PKLR/FDPS	Intergenic	rs10908461	155275727	0.000	0.1181	1.0392	-1.3825
FDPS	Upstream	rs78003115	155277204	0.118	0.0000	-0.3978	-0.4985
FDPS	Upstream	rs6672284	155277963	0.263	-0.6813	0.1957	-1.2314
FDPS	Upstream	rs557717725	155278057	0.000	-	-	-0.8129
FDPS	Intron	rs2297480	155279482	0.000	0.4141	0.9353	-1.0953
FDPS	Intron	rs566939675	155280152	0.000	-	-	-1.0528
FDPS	Intron	rs558224690	155280157	0.000	-	-	-1.0457
FDPS	Intron	rs11264358	155280164	0.000	1.3357	0.3310	-1.1215
FDPS	Intron	rs540631227	155281386	0.000	-	-	-0.7996
FDPS	Intron	rs10458626	155281689	0.003	0.0000	0.0000	-0.8729
FDPS	Intron	rs11264359	155282829	0.261	-0.7450	0.0555	-1.3239
FDPS	Intron	rs59650797	155283467	0.098	-	-	-1.1482
FDPS	Intron	rs57041449	155283488	0.047	-	-	-1.0751
FDPS	Intron	rs10796941	155284261	0.011	-	-	-1.2512
FST values for 60 individual SNPs, iHS for each individual population and xpEHH for the SNPs between Europeans (EUR) versus Africans (AFR) from the 1000 Genomes Project.
Bold values evidence selection (values of iHS and xpEHH>|2|). SNPs associated with mycobacteria susceptibility are highlighted with a bold line.
