# Supplementary material for: Putative pathogen-selected polymorphisms in the PKLR gene are associated with mycobacterial susceptibility in Brazilian and African populations
Source: PLoS Negl Trop Dis. 2021 Aug 27;15(8):e0009434. doi: 10.1371/journal.pntd.0009434 (PMC8396769; doi:10.1371/journal.pntd.0009434)
Supplement: S6 Table — (XLSX) [file pntd.0009434.s017.xlsx]

## Sheet: Plan1
S6 Table. Tajima’s D for the windows containing the SNPs associated with mycobacteria.
Window		Africans			Europeans
100Kb	nº window	nº SNPs	Tajima’s D	p value	nº SNPs	Tajima’s D	p value
rs1052176	1553	424	0.38	0.28	259	0.69	0.25
rs4971072
rs11264359
75Kb
rs1052176	2071	343	-0.46	0.82	187	-0.33	0.78
rs4971072
rs11264359
50Kb
rs1052176	3106	239	-0.19	0.65	122	0.12	0.60
rs4971072
rs11264359
25Kb
rs1052176	6211	124	0.43	0.28	74	0.50	0.44
rs4971072
rs11264359	6212	115	-0.85	0.91	46	-0.45	0.76
Tajima’s D were calculated based on windows of 100Kb, 75Kb, 50Kb and 25Kb.
Empirical p-value for the distribution of the Tajima’s D on the window considering the global windows along of the chromosome 1 in each population (Africans and Europeans from the 1000 Genomes Project phase III).
