# Supplementary material for: Putative pathogen-selected polymorphisms in the PKLR gene are associated with mycobacterial susceptibility in Brazilian and African populations
Source: PLoS Negl Trop Dis. 2021 Aug 27;15(8):e0009434. doi: 10.1371/journal.pntd.0009434 (PMC8396769; doi:10.1371/journal.pntd.0009434)
Supplement: S7 Table — (XLSX) [file pntd.0009434.s018.xlsx]

## Sheet: Plan1
S7 Table. Analysis of FST, iHS and xpEHH for PKLR SNPs among African populations from the study of Gouveia et al. (2019).
	Ghana x Sotho and Zulu	Uganda North Central x Sotho and Zulu	Uganda North West x Sotho and Zulu
FST
rs1052176	0.038	0.0004	0.004
rs11264359	0.079	0.031	0.025
25 SNPs window	0.020*	0.013	0.023
iHS
rs1052176	0.399	-0.349	-0.252
rs11264359	0.194	-0.031	0.345
xpEHH
rs1052176	0.813	-0.613	-0.504
rs11264359	2253	0.813	1000
The window presents 25 SNPs (155234821-155312711), except one* (26 SNPs). Bold values highlight the selection signal.
