# Supplementary material for: Putative pathogen-selected polymorphisms in the PKLR gene are associated with mycobacterial susceptibility in Brazilian and African populations
Source: PLoS Negl Trop Dis. 2021 Aug 27;15(8):e0009434. doi: 10.1371/journal.pntd.0009434 (PMC8396769; doi:10.1371/journal.pntd.0009434)
Supplement: S8 Table — (XLSX) [file pntd.0009434.s019.xlsx]

## Sheet: Plan1
S8 Table. Allele frequency of the PKLR SNPs in Gouveia et al. (2019) and in the 1000 Genomes Project populations.
SNPs	Ghana	UNC	UNW	Sotho-Zulu	ESN	LWK	MAG	MSL	YRI	AFR	EUR
	N=945			N=186
rs11264355 C>G*	-	-	-	-	0.43	0.49	0.49	0.56	0.41	0.49	0.28
rs1052176 G>T*	0.49	0.62	0.58	0.64	0.42	0.50	0.49	0.55	0.42	0.48	0.28
rs4620533 C>G*	-	-	-	-	0.51	0.57	0.56	0.64	0.50	0.56	0.28
rs4971072 G*>A	-	-	-	-	1.00	0.99	1.00	0.99	1.0	0.97	0.33
rs11264359 G*>A	0.71	0.80	0.79	0.89	0.68	0.70	0.61	0.76	0.63	0.67	0.28
Frequency of the allele (*) associated with mycobacteria diseases. African populations from the 1000 Genomes Project are separated in gray.
UNC=Uganda North Central; UNW=Uganda North West; ESN= Esan, Nigeria (173); LWK=Luhya, Kenya (116); MAG=Mandinka, Gambia (179); MSL=Mende, Sierra Leone (128); YRI=Yoruba, Nigeria (186); AFR = all Africans and EUR = all Europeans.
