# Supplementary material for: Putative pathogen-selected polymorphisms in the PKLR gene are associated with mycobacterial susceptibility in Brazilian and African populations
Source: PLoS Negl Trop Dis. 2021 Aug 27;15(8):e0009434. doi: 10.1371/journal.pntd.0009434 (PMC8396769; doi:10.1371/journal.pntd.0009434)
Supplement: S9 Table — (XLSX) [file pntd.0009434.s020.xlsx]

## Sheet: Plan1
S9 Table. Summary of the principal findings observed for each of the PKLR variants in the study.
Variant	Association with mycobacteria in Brazil	Association with mycobacteria in Mozambique	Evidence of natural selection in Africa	Evidence of natural selection in Europe	Functional relevance
rs1052176	Yes a	Yes (borderline)	No	Yes b	Yes c
rs4971072	Yes a	No (SNP fixed in Africans)	No	Yes b	Yes c
rs11264359	Yes a	Yes (borderline)	No	Yes b	Yes c
a The association of the PKLR haplotype was evidenced in the Brazilian population with higher African ancestry (Rio de Janeiro and Salvador), and in the meta-analysis of Brazil.
b “Hitchhiking effect” of the ancestral alleles of SNPs under selective sweep by the xpEHH in Europe; the signal was not confirmed by other tests (Tajima’s D and FST).
c Downregulation of the PKLR/HCN3 gene’s expression by GTEx.
