# Supplementary material for: Putative pathogen-selected polymorphisms in the PKLR gene are associated with mycobacterial susceptibility in Brazilian and African populations
Source: PLoS Negl Trop Dis. 2021 Aug 27;15(8):e0009434. doi: 10.1371/journal.pntd.0009434 (PMC8396769; doi:10.1371/journal.pntd.0009434)
Supplement: S10 Table — (XLSX) [file pntd.0009434.s021.xlsx]

## Sheet: Plan1
S10 Table. PKLR association with leprosy in Han Chinese GWAS from Zhang et al. (2009)
Han Chinese
SNP	Allele 1	Allele 2	OR (CI)	p value
rs1052176	T	G	0.78 (0.64-0.96)	0.01975
rs11264359	A	G	0.82 (0.66-1.01)	0.06322
rs4971072	A	G	0.81 (0.66-0.99)	0.04416
Data analyzed by the GWAS from Zhang et al. (2009) available in dbGaP under the accession number phs00217.v3.p1. Association refers to Allele 2. In bold are the p values<0.05. OR=Odds ratio; CI=Confident intervals.
